# Supplementary material for: Enhanced Interfacial Contact and Lithium-Ion Transport in Ionic Liquid Polymer Electrolyte via In-Situ Electrolyte-Cathode Integration
Source: Molecules. 2025 Jan 18;30(2):395. doi: 10.3390/molecules30020395 (PMC11767284; doi:10.3390/molecules30020395)
Supplement: Supplementary file 1 [file molecules-30-00395-s001.zip]

Archive with 1 entries (1 files):
- molecules-3429902-supplementary.pdf
